# Supplementary material for: Cytotoxic and Antioxidant Activities of Imine Analogs of Trans-Resveratrol towards Murine Neuronal N2a Cells
Source: Molecules. 2022 Jul 23;27(15):4713. doi: 10.3390/molecules27154713 (PMC9332718; doi:10.3390/molecules27154713)
Supplement: Supplementary file 1 [file molecules-27-04713-s001.zip]

Archive with 1 entries (1 files):
- molecules-1808007-supplementary.pdf
